# Supplementary material for: Evolutionary pathways of repeat protein topology in bacterial outer membrane proteins
Source: eLife. 2018 Nov 29;7:e40308. doi: 10.7554/eLife.40308 (PMC6340704; doi:10.7554/eLife.40308)
Supplement: Figure 3—source data 1. — Internal repeats for all 138 barrels with an E-value ≤10−3, complied from the output of HHalign. The last two columns list the strands involved, indexed from 0. When blank, no strands are involved in the repeat. [file elife-40308-fig3-data1.xlsx]

## Sheet: Sheet1
Strands/Chain	PDB	Prob	E-value	Score	SS	Cols	Query HMM	Template HMM	Length	Query Strands	Template Strands
2	3o44_A	94.4	8.6e-08	71.4	0	68	339-410	379-451	(593)
2	3w9t_A	99.5	2.7e-23	176.2	0	210	10-237	51-284	(432)
4	1ek9_A	99.6	9.2e-25	170.6	0	195	2-196	208-414	(428)	0,1	2,3
4	1yc9_A	99.6	4.5e-24	170.1	0	194	33-230	246-439	(442)	0,1	2,3
4	3d5k_A	99.4	1.2e-21	160.1	0	195	47-245	259-453	(474)	0,1	2,3
4	4k7r_A	99.4	3.6e-21	152.4	0	186	46-231	252-439	(446)	0,1	2,3
4	4mt0_A	99.4	4.9e-22	158.2	0	191	41-232	248-441	(447)	0,1	2,3
4	4mt4_A	99.5	1.1e-22	168.3	0	194	47-245	262-455	(479)	0,1	2,3
4	5azp_A	99.5	6.6e-23	166.2	0	192	43-236	254-445	(455)	0,1	2,3
4	5azs_A	99.5	4.3e-22	161.4	0	197	42-242	255-451	(468)	0,1	2,3
8	1p4t_A	90.2	1.5e-06	33.2	0	46	5-50	79-132	(155)	0,1,2	4,5,6
8	1qj8_A	82.1	1e-05	30.1	0	29	19-48	104-132	(148)	1,2	5,6
8	1qjp_A	94	1.4e-07	39.1	0	56	6-61	92-147	(171)	0,1,2	4,5,6
8	2k0l_A	93.2	3e-07	42.9	0	63	17-79	108-170	(216)	0,1,2	4,5,6
8	2lhf_A	90.4	1.4e-06	38.8	0	55	2-64	91-146	(179)	0,1,2	4,5,6
8	2x27_X	81.4	1.2e-05	35.3	0	25	45-69	148-172	(212)	1,2	5,6
8	3qra_A	91.3	9.4e-07	33.8	0	47	5-51	88-139	(157)	0,1,2	4,5,6
8	4rlc_A	82.8	9.3e-06	33.2	0	27	40-66	126-152	(175)	1,2	5,6
12	1uyn_X	94	1.5e-07	51.3	0	124	61-188	100-239	(308)	1,2,3,4,5,6	3,4,5,6,7,8
12	2wjr_A	96.3	1.9e-09	60	0	119	53-175	84-213	(214)	3,4,5,6,7,8,9	5,6,7,8,9,10,11
12	3aeh_A	83.6	8.2e-06	41.1	0	100	82-184	121-236	(308)	2,3,4,5,6	4,5,6,7,8
12	3kvn_A	82.3	1e-05	53.3	0	125	378-510	419-562	(632)	1,2,3,4,5,6	3,4,5,6,7,8
12	3qq2_A	94.4	9.3e-08	50.3	0	128	41-171	84-223	(284)	1,2,3,4,5,6	3,4,5,6,7,8
12	4fqe_A	92.9	3.7e-07	48.2	0	88	59-147	90-187	(222)	3,4,5,6,7,8	5,6,7,8,9,10
12	4rl8_A	76.6	2.1e-05	38.4	0	130	66-207	114-249	(275)	2,3,4,5,6,7,8	4,5,6,7,8,9,10
14	1t16_A	95.5	1.5e-08	66.8	0	72	270-351	322-393	(427)	7,8,9,10	9,10,11,12
14	2x9k_A	80.9	1.2e-05	43.9	0	20	114-133	236-255	(280)	5,6	11,12
14	3bry_A	94.7	6.4e-08	63.5	0	190	132-362	215-404	(441)	3,4,5,6,7,8,9,10	5,6,7,8,9,10,11,12
14	3bs0_A	95.9	5.1e-09	71.8	0	187	133-361	217-403	(439)	3,4,5,6,7,8,9,10	5,6,7,8,9,10,11,12
14	3dwo_X	93	3.4e-07	58.9	0	73	282-363	333-407	(451)	7,8,9,10	9,10,11,12
16	1pho_A	97.5	6.5e-12	81.3	0	156	127-293	168-330	(330)	5,6,7,8,9,10,11,12,13	7,8,9,10,11,12,13,14,15
16	1prn_A	98.3	1.3e-14	97.2	0	124	131-261	164-289	(289)	5,6,7,8,9,10,11,12,13	7,8,9,10,11,12,13,14,15
16	2fgr_A	97.4	1.6e-11	80.4	0	142	134-282	172-332	(332)	5,6,7,8,9,10,11,12,13	7,8,9,10,11,12,13,14,15
16	2por_A	97.2	4.1e-11	74.1	0	128	125-271	158-301	(301)	6,7,8,9,10,11,12,13	8,9,10,11,12,13,14,15
16	2zfg_A	97.3	2.2e-11	79.7	0	155	135-303	176-340	(340)	5,6,7,8,9,10,11,12,13	7,8,9,10,11,12,13,14,15
16	3a2s_X	96.3	1.5e-09	69.6	0	124	181-320	229-355	(355)	7,8,9,10,11,12,13	9,10,11,12,13,14,15
16	3nsg_A	97.1	6.2e-11	76	0	157	134-302	176-341	(341)	5,6,7,8,9,10,11,12,13	7,8,9,10,11,12,13,14,15
16	3wi4_A	97.5	5e-12	82	0	143	128-278	162-313	(313)	5,6,7,8,9,10,11,12,13	7,8,9,10,11,12,13,14,15
16	4aui_A	96.4	1e-09	67.7	0	139	144-292	178-327	(327)	5,6,7,8,9,10,11,12,13	7,8,9,10,11,12,13,14,15
16	4c00_A	98	1.9e-13	108.4	0	156	5-172	90-249	(559)		0
16	4d65_A	97.1	7.7e-11	75.3	0	163	130-303	177-343	(343)	5,6,7,8,9,10,11,12,13	7,8,9,10,11,12,13,14,15
16	4k3b_A	99.9	1.7e-32	284	0	308	21-347	89-424	(792)
16	4k3c_A	87.3	3.8e-06	51.2	0	74	2-81	84-158	(532)
16	4y25_A	81	1.2e-05	44.7	0	145	40-186	105-269	(311)	2,3,4,5,6,7,8,9,10	5,6,7,8,9,10,11,12,13,14
16	5fvn_A	96.8	2.3e-10	72.3	0	164	126-302	177-342	(342)	5,6,7,8,9,10,11,12,13	7,8,9,10,11,12,13,14,15
16	5mdo_A	97.1	7.8e-11	78.3	0	148	153-305	190-352	(352)	5,6,7,8,9,10,11,12,13	7,8,9,10,11,12,13,14,15
16	5nxr_A	96.9	2e-10	73.7	0	162	133-312	179-352	(352)	5,6,7,8,9,10,11,12,13	7,8,9,10,11,12,13,14,15
16	6ehb_A	97	9.2e-11	73.9	0	100	182-283	210-320	(320)	7,8,9,10,11,12,13	9,10,11,12,13,14,15
16	6ehd_A	96.7	4.4e-10	69.8	0	118	147-277	195-325	(325)	7,8,9,10,11,12,13	9,10,11,12,13,14,15
19	3emn_X	97.6	3.3e-12	83.3	0	163	67-236	123-292	(295)	2,3,4,5,6,7,8,9,10,11,12,13,14	6,7,8,9,10,11,12,13,14,15,16,17,18
22	3qlb_A	95.8	6.8e-09	79	0	73	1-74	8-95	(748)
22	5nec_A	78.4	1.7e-05	51.2	0	114	528-659	575-699	(741)	13,14,15,16,17,18	15,16,17,18,19,20
26	4q35_A	95.4	1.7e-08	82.6	0	131	47-184	75-220	(802)
26	5iv9_A	95.3	2.1e-08	80.2	0	128	26-160	54-196	(758)
