# Supplementary material for: Evolutionary pathways of repeat protein topology in bacterial outer membrane proteins
Source: eLife. 2018 Nov 29;7:e40308. doi: 10.7554/eLife.40308 (PMC6340704; doi:10.7554/eLife.40308)
Supplement: Supplementary file 1 — List of PDBs in the prototypical group. The format is PDB_chainID. [file elife-40308-supp1.xlsx]

## Sheet: Sheet1
PDB	Strands	Name
1fep_A	22	FepA
1i78_A	10	OmpT
1kmo_A	22	FecA
1p4t_A	8	NspA
1pho_A	16	Phosphoporin
1qj8_A	8	OmpX
1qjp_A	8	OmpA
1t16_A	14	FadL
1uyn_X	12	NaIP
1xkw_A	22	FptA
2erv_A	8	PagL
2f1v_A	8	OmpW
2fgr_A	16	Omp32
2gsk_A	22	BtuB
2hdi_A	22	Colicin I receptor
2iah_A	22	FpvA
2k0l_A	8	OmpA
2lhf_A	8	OprH
2maf_A	8	Opa60
2por_A	16	PorCA
2qom_A	12	Hbp
2vdf_A	10	OpcA
2wjr_A	12	NanC
2x27_X	8	OprG
2x55_A	10	Pla
2x9k_A	14	OmpG
2y0l_A	18	OpdH (OccK5)
2zfg_A	16	OmpF
3a2s_X	16	PorB
3aeh_A	12	Hbp
3bry_A	14	TbuX
3bs0_A	14	TodX
3csl_A	22	HasR
3dwo_X	14	FadL
3efm_A	22	FauA
3fhh_A	22	ShuA
3jty_A	18	Ben-F like
3kvn_A	12	EstA
3nsg_A	16	OmpF
1prn_A	16	PorCA
3qlb_A	22	FetA
3qq2_A	12	BrkA
3qra_A	8	AIL
3sy7_A	18	OprD (OccD1)
3sy9_A	18	OpdC (OccD2)
3syb_A	18	OpdP (OccD3)
3sys_A	18	OpdK (OccK1)
3szd_A	18	OpdF (OccK2)
3szv_A	18	OpdO (OccK3)
3t0s_A	18	OpdL (OccK4)
3t24_A	18	OpdQ (OccK6?)
3v8x_A	22	TpbA
3wi4_A	16	PorB
4afk_A	18	AlgE
4aip_A	22	FrpB
4aui_A	16	PorB
4cu4_A	22	FhuA
4d5b_A	14	CymA
4d65_A	16	Omp-Pst2
4e1s_A	12	Intimin
4e1t_A	12	Invasin
4epa_A	22	FyuA
4fqe_A	12	KdgM
4frt_A	18	OpdD (OccK7)
4frx_A	18	OprE (OccK8)
4fso_A	18	OpdN (OccK10)
4fsp_A	18	OpdR (OccK11)
4ft6_A	18	OpdG (OccK9)
4fuv_A	8	CarO
4mee_A	12	Diffuse adherence adhesin
4rdr_A	22	ZnuD
4rjw_A	16	OprO
4rl8_A	12	COG4313
4rl9_A	8	CarO1
4rlb_A	8	CarO2
4rlc_A	8	OprF
4y25_A	16	Secretin
4zgv_A	22	FusA
5dl5_A	18	OccAB1
5dl6_A	18	OccAB2
5dl7_A	18	OccAB3
5dl8_B	18	OccAB4
5fok_A	22	PiuA
5fp1_A	22	PiuA
5fp2_A	22	PirA
5fq8_B	22	SusC
5fr8_A	22	PirA
5fvn_A	16	OmpC
5ldv_A	18	MOMP
5m9b_A	22	PfeA
5mdo_A	16	Chitoporin
5nec_A	22	PiuD
5nxr_A	16	Omp-Pst1
5o65_A	12	FapF
5t3r_D	22	SusC
6ehb_A	16	OmpU
6ehd_A	16	OmpT
